# Supplementary material for: Mitochondrial haplotype diversity and population dynamics of the sugarcane borer, Diatraea saccharalis (Lepidoptera: Crambidae), in Jamaica
Source: J Econ Entomol. 2026 Apr 27;119(3):2284–94. doi: 10.1093/jee/toag111 (PMC13268523; doi:10.1093/jee/toag111)
Supplement: toag111_Supplementary_Data [file toag111_supplementary_data.zip]

Archive with 2 entries (2 files):
- Supplemental Figure 1.docx
- Supplemental Table 1.xlsx
