# Supplementary material for: Mitochondrial haplotype diversity and population dynamics of the sugarcane borer, Diatraea saccharalis (Lepidoptera: Crambidae), in Jamaica
Source: J Econ Entomol. 2026 Apr 27;119(3):2284–94. doi: 10.1093/jee/toag111 (PMC13268523; doi:10.1093/jee/toag111)
Supplement: toag111_Supplementary_Data [file toag111_supplementary_data.zip › Supplemental Table 1.xlsx]

## Sheet: Sheet1
Suplemental Table 1: Location , database and reference number of sequences used in phylogenetic analysis
No.	Location	Database	Database No.
1	Argentina	BOLD	MOTAR008-12
2	Argentina	BOLD	MOTAR091-12
3	Argentina	BOLD	MOTAR077-12
4	Argentina	GenBank	MW897725.1
5	Argentina	GenBank	MW897730.1
6	Argentina	GenBank	MW897722.1
7	Argentina	GenBank	MW897726.1
8	Bolivia	BOLD	IBLYPY260-12
9	Bolivia	BOLD	IBLPY275-12
10	Brazil	GenBank	JX442641.1
11	Brazil	GenBank	JN108965.1
12	Brazil	GenBank	JX442558.1
13	Brazil	GenBank	JX442590.1
14	Brazil	GenBank	JN108986.1
15	Brazil	GenBank	JN108985.1
16	Brazil	GenBank	JN108984.1
17	Brazil	GenBank	JN108977.1
18	Brazil	GenBank	JN108973.1
19	Brazil	GenBank	JN108972.1
20	Brazil	GenBank	JN108970.1
21	Brazil	GenBank	JN108961.1
22	Brazil	GenBank	JN108960.1
23	Brazil	GenBank	JN108957.1
24	Brazil	GenBank	JX442585.1
25	Brazil	GenBank	JX442614.1
26	Brazil	GenBank	JX442596.1
27	El Salvador	GenBank	KX976529.1
28	El Salvador	GenBank	KX976533.1
29	El Salvador	GenBank	KX976522.1
30	El Salvador	GenBank	KX976528.1
31	El Salvador	GenBank	KX976542.1
32	El Salvador	GenBank	KX976534.1
33	El Salvador	GenBank	KX976539.1
34	El Salvador	GenBank	KX976544.1
35	El Salvador	GenBank	KX976536.1
36	El Salvador	GenBank	KX976538.1
37	El Salvador	GenBank	KX976523.1
38	El Salvador	GenBank	KX976541.1
39	El Salvador	GenBank	KX976535.1
40	El Salvador	GenBank	KX976537.1
41	El Salvador	GenBank	KX976532.1
42	El Salvador	GenBank	KX976543.1
43	El Salvador	GenBank	KX976527.1
44	El Salvador	GenBank	KX976525.1
45	El Salvador	GenBank	KX976531.1
46	El Salvador	GenBank	KX976524.1
47	El Salvador	GenBank	KX976530.1
48	El Salvador	GenBank	KX976526.1
49	Florida, USA	GenBank	KM289005.1
50	Florida, USA	GenBank	KM289006.1
51	Lousiana, USA	GenBank	KM289004.1
52	Lousiana, USA	GenBank	KM289003.1
53	Mexico	GenBank	JQ888358.1
54	Mexico	GenBank	JQ888359.1
55	Mexico	GenBank	JQ888357.1
56	Mexico	GenBank	JQ888354.1
57	Mexico	GenBank	JQ888354.1
58	Mexico	GenBank	JQ888355.1
59	Mexico	GenBank	JQ888356.1
60	Mexico	GenBank	JQ888357.1
61	Mexico	GenBank	JQ888358.1
62	Mexico	GenBank	JQ888359.1
63	Mexico	GenBank	JQ888360.1
64	Texas, USA	BOLD	BBLOC1565-11
65	Texas, USA	BOLD	BBLOC1560-11
66	Texas, USA	BOLD	BBLOD166-11
67	Texas, USA	GenBank	KM288999.1
68	Texas, USA	GenBank	KM289002.1
69	Texas, USA	GenBank	KM289001.1
70	Texas, USA	GenBank	KM289000.1
